# Supplementary material for: Accurate 3-gene-signature for early diagnosis of liposarcoma progression
Source: Clin Sarcoma Res. 2020 Mar 5;10:4. doi: 10.1186/s13569-020-0126-1 (PMC7057454; doi:10.1186/s13569-020-0126-1)
Supplement: Supplementary file 1 — Additional file 1: Table S1. Additional clinical characteristics of analyzed samples. [file 13569_2020_126_MOESM1_ESM.xlsx]

## Sheet: Ark1
Case	Case	Type of tumor	Grade French system	Cytogenetics	MDM2 and CK4 amplification	Size cm	Location	Necrosis	Mitotic count /10 HPF	Status
1	1	WDLPS	1	Ring chromosomes	Yes	14	Scrotum	Yes	1	Primary
2	2	WDLPS	1	Ring chromosomes	Yes	15	Scrotum	No	0	Primary
3	3	WDLPS	2	Hypodiploid, no rings	Yes	22	Retroperitoneum	Yes	2	Primary
4	4	ALT	NA	Ring chromosomes	Not performed	21	Thigh, im	Yes	0	Primary
5	5	ALT	1	Ring chromosomes	Yes	17	Back, im	No	0-1	Primary
6	6	ALT	NA	Ring chromosomes	Yes	16	Thigh, im	No	0	Primary
7	7	WDLPS	1	46XX	Yes, only MDM2	25	Retroperitoneum	No	0	Primary
8	8	ALT	1	Ring chromosomes	Yes, only MDM2	31	Thigh, im	No	0	Primary
9	9	ALT	1	Ring chromosomes	Yes	22	Thigh, im	No	2	Primary
10	10	WDLPS	1	Ring chromosomes	Not performed	15	Retroperitoneum	yes	1	1st relapse
11	11	ALT	NA	Ring chromosomes	Not performed	>13	Thigh, im	No	0	2nd relapse
12	12	ALT	1	Ring chromosomes	Not performed	25	Thigh, im	No	0-1	Primary
13	13	WDLPS	1	Ring chromosomes	Not performed	14	Scrotum	No	0-1	2nd relapse
14	14	ALT	1	Ring chromosomes	Not performed	11	Thigh, im	No	1	1st relapse
15	15	WDLPS	1	Not performed	Yes, in primary tumour	10	Scrotum/groin	No	0	1st relapse
16	16	ALT	1	Ring chromosomes	Not performed	5.5	Hip, im	No	0	2nd relapse
17	17	WDLPS	1	Ring chromosomes	Not performed	5.5	Retroperitoneum	No	0-1	3rd relapse
1	1	DDLPS	2	Ring chromosomes in previous recurr.	Not performed	>15	Retroperitoneum (primary in groin)	No	5	3rd relapse
2	2	DDLPS	2	Ring chromosomes	Not performed	15	Retroperitoneum	No	1	1st relapse
3	3	DDLPS	2	Massive chromosomal aberrations	Yes	23	Retroperitoneum	Yes	7	Primary
4	4	DDLPS		NA	Yes	11.5	Intraabdominal, liver hilus	Yes	4	Primary
5	5	DDLPS	2	NA	Yes	7.5	Met. in pelvic area, primary DDLPS hip, im	Yes	2	1st relapse
6	6	DDLPS	na
7	7	DDLPS	na
8	8	DDLPS	na
9	9	DDLPS	na
10	10	DDLPS	na
11	11	DDLPS	na
12	12	DDLPS	2	Complex aberrations	Yes	39	Thigh, im	Yes	7	Primary
13	13	DDLPS	2	Ring chromosomes	Yes, only MDM2	12.3	Retroperitoneum	Yes	2	Primary
14	14	DDLPS	2	Ring chromosomes	Not performed	4	Scrotum	No	4	Primary
15	15	DDLPS	2	Ring chromosomes	Not performed	29	Retroperitoneum	Yes	5	Primary
16	16	DDLPS	3	46XY	Yes	25	Retroperitoneum	Yes	15	Primary
17	17	DDLPS	2	Complex abberations	Yes, in primary	13.5	Scrotum	Yes	9	1st relapse
1	18	DDLPS WDLPS	na
2	19	DDLPS WDLPS	na
3	20	DDLPS WDLPS	na
4	21	DDLPS WDLPS	na
WDLPS: well differentiated liposarcoma	DDLPS= dedifferentiated liposarcoma
	ATL= atypical lipomatus tumor
DDLPS: dedifferentiated liposarcoma	WDLS= well differentiated liposarcoma
	UPS=undifferantiated pleomorhic/spindle cell sarcoma
	NA=not assable
AT:?	im=intramuscular
HAT:?
